# Supplementary material for: Inter-population differences in salinity tolerance and osmoregulation of juvenile wild and hatchery-born Sacramento splittail
Source: Conserv Physiol. 2016 Feb 16;4(1):cov063. doi: 10.1093/conphys/cov063 (PMC4758839; doi:10.1093/conphys/cov063)
Supplement: Supplementary Data [file cov063supp.zip]

Archive with 2 entries (2 files):
- cov063supp.docx
- manifest.xml
