# Supplementary material for: Inter-population differences in salinity tolerance and osmoregulation of juvenile wild and hatchery-born Sacramento splittail
Source: Conserv Physiol. 2016 Feb 16;4(1):cov063. doi: 10.1093/conphys/cov063 (PMC4758839; doi:10.1093/conphys/cov063)
Supplement: Supplementary Data [file cov063supp.zip › manifest.xml]

<?xml version="1.0" encoding="ISO-8859-1"?>
<!DOCTYPE datasupp PUBLIC "-//HIGHWIRE//DTD HighWire Data Supplement Manifest//EN" "http://schema.highwire.org/private/dtd/hwx/datasupplement_manifest.dtd">
<datasupp sitecode="conphys">
<resource type="resourceid">cov063</resource>
<linktext>Supplementary Data</linktext>
<title>Supplementary Data</title>
<description>Supplementary Data</description>
<file>
<filename>cov063supp.docx</filename>
<linktext>Supplementary Data</linktext>
<title>Supplementary Data</title>
<description>Docx file</description>
</file>
</datasupp>
